# Supplementary material for: Assessment and clinical utility of metagenomic next-generation sequencing for suspected lower respiratory tract infections
Source: Eur J Med Res. 2024 Apr 1;29:213. doi: 10.1186/s40001-024-01806-7 (PMC10983704; doi:10.1186/s40001-024-01806-7)
Supplement: Supplementary file 1 — Additional file 1: Table S1. Quality control of mNGS sequencing data [file 40001_2024_1806_MOESM1_ESM.xlsx]

## Sheet: Sheet1
Supplementary Table 1. Quality control of mNGS sequencing data
Sample.N0	Raw reads	Filtered reads	Human-filtered reads	Reads used for pathogen identification
1	11962883	11590226	11381761	407
2	24354427	23834011	22476306	556
3	14597714	14178065	13472737	386
4	14599922	13627595	13523011	2809
5	17467926	16139267	14723629	15938
6	20444838	19319227	18339523	132272
7	18442701	17198272	14969442	79339
8	29159660	28792982	10720030	4798191
9	26966021	25256345	23157361	12682
10	25133309	24445349	22452910	11834
11	15741639	15645073	1798688	3622189
12	17975486	17533805	15188761	232819
13	5367832	5222997	3209068	131922
14	14073462	13620605	11981461	167601
15	6805223	6675823	4087073	707645
16	47239457	44211361	40368585	3310
17	36778344	34876681	30861482	8249
18	37789671	35401221	32667435	11152
19	43706260	41064490	26630402	2785334
20	32100450	30186547	27171709	89471
21	25839544	24301775	21057010	45844
22	32267374	30350296	27496064	75416
23	50000000	46558714	42310334	3837
24	50000000	46567062	42235426	302668
25	50000000	47256057	44499453	3394
26	27809545	25981518	23242224	139072
27	42209065	39925825	34417292	169607
28	16784793	15227813	12888225	307733
29	41465126	39386423	36496571	4022
30	22166888	20522446	3426937	4555238
31	17346009	16197745	15294753	12558
32	20429811	19069073	16928234	57017
33	50000000	47021702	43401104	437314
34	23701794	22289215	21126471	26821
35	32444673	31549387	28768780	1500
36	20084128	19352840	16491694	115994
37	13733325	13470589	12433007	18589
38	18619977	18349773	15582735	495783
39	26484309	25983034	24008040	36718
40	32900678	31937877	27234422	908506
41	29858479	28770302	25937635	19484
42	17740716	17400560	15652125	190472
43	29224315	28758498	28400242	8559
44	9438442	9288932	8567871	111112
45	9921388	9664427	9111560	16325
46	22145997	21761869	21534561	19140
47	24235288	23655345	22411870	13548
48	16683949	16270868	14838133	48253
49	12443615	12293331	8447573	1146322
50	7977366	7798345	7054104	14846
51	17733041	17260701	15692471	65345
52	26069661	25461029	19956599	822423
53	18172816	17884478	13107753	1308498
54	17405722	17295442	4066491	4467177
55	14538548	14523830	526105	4043582
56	20201786	19806284	18345315	1060
57	17544123	17093988	15949607	6808
58	12007174	11854837	9881032	344211
59	19207016	18873550	17382125	218513
60	27499965	27191069	14354698	4480383
61	15192934	14847823	12813561	89206
62	24547784	23910983	22267483	11708
63	25821763	25072134	23468501	1363
64	18176192	17845965	15244384	499195
65	30690356	30043472	28533781	51244
66	19567226	19234930	11123920	2085886
67	27851084	27292034	16640622	2287767
68	14193161	13885239	9178491	1230376
69	42889443	41783290	38387977	135811
70	25160978	24157170	21885034	174969
71	23693952	23336243	13261500	2507905
72	21162962	20611536	19058285	3385
73	35017044	33636059	32043451	11537
74	12946307	12699881	12127723	947
75	20652635	19832467	18226785	7787
76	15073574	14971058	2328200	4083251
77	14469455	14040711	12615901	168566
78	22292567	21923429	13253196	2728028
79	19004204	18468664	17246476	43044
80	13638202	13176189	11974858	2370
81	21818403	21250338	18028381	779697
82	26216172	24942706	22870571	34250
83	20772163	20141647	19086880	6921
84	15757809	15315761	14113342	28421
85	23872590	23083660	20055074	305954
86	17773544	17416368	16022658	1479
87	29201381	28215871	25525373	3773
88	303431	296488	194217	4583
89	139840	132299	75060	11379
90	16075664	15364890	14429770	10132
91	16670002	16005231	14916501	38056
92	8983643	8810374	2208170	1839528
93	17601981	16460228	14807751	20285
94	34547221	32355083	30486076	16648
95	17017911	16487957	15676676	65640
96	18794745	18319798	14541433	696244
97	50000000	47548293	45270223	1550
98	23034970	21586847	20151718	22723
99	25424207	23875586	21125682	288791
100	25797173	24044859	10718730	4236803
101	15348697	15311864	1843774	3089696
102	14175206	13933830	13466416	39604
103	18482309	18108790	16956150	3830
104	25400802	24662870	20811471	404453
105	33907286	32050225	30004325	120078
106	18719257	17584954	16738623	37949
107	14025606	13270460	12459386	736
108	26772400	26201145	24880880	487
109	15243229	14965977	14741569	604
110	42242844	41251978	39383955	1982
111	12523025	11845497	9036593	233906
112	20668599	19711182	17515451	92647
113	18591976	17409179	16080228	128586
114	13020038	12318100	8655629	336967
115	57556811	55229300	53156999	110640
116	15546625	14877602	11063534	510595
117	17666921	17053934	16538014	26910
118	33802080	32273966	31155919	95112
119	21897156	20825009	20548605	19293
120	40206659	38520890	38075116	35456
121	9334835	8775420	7853251	57748
122	16281044	15464254	14346620	75496
123	18506675	17924662	17158314	75590
124	14197951	13550937	9186053	931613
125	13101016	12210679	7230345	1176930
126	16374326	15791189	15300920	51149
127	24604472	23911803	23722442	13518
128	776262	59578	29813	19811
